# Supplementary material for: Potential Cardioprotective Effects and Lipid Mediator Differences in Long-Chain Omega-3 Polyunsaturated Fatty Acid Supplemented Mice Given Chemotherapy
Source: Metabolites. 2022 Aug 24;12(9):782. doi: 10.3390/metabo12090782 (PMC9505633; doi:10.3390/metabo12090782)
Supplement: Supplementary file 1 [file metabolites-12-00782-s001.zip]

Archive with 1 entries (1 files):
- metabolites-1843500-supplementary.pdf
